# Supplementary material for: SAAS-CNV: A Joint Segmentation Approach on Aggregated and Allele Specific Signals for the Identification of Somatic Copy Number Alterations with Next-Generation Sequencing Data
Source: PLoS Comput Biol. 2015 Nov 19;11(11):e1004618. doi: 10.1371/journal.pcbi.1004618 (PMC4652904; doi:10.1371/journal.pcbi.1004618)
Supplement: S4 Table — (XLSX) [file pcbi.1004618.s018.xlsx]

## Sheet: Sheet1
	Table S4: Correlation of read depths across probe sites between pairs of replicates for NA18507 WGS data
			SAAS-CNV						CNAnorm								Control-FREEC
	Index	Synthesized pair	# het. sites	Normal average read deptha	Normal read depth std. dev.	Tumor average read deptha	Tumor read depth std. dev.	Correlationc	# windows	Normal average read depthb	Normal read depth std. dev.	Tumor average read depthb	Tumor read depth std. dev.	Correlationd	Truncated loci (%)e	Truncated correlationf	# windows	Normal average read depthb	Normal read depth std. dev.	Tumor average read depthb	Tumor read depth std. dev.	Correlationd	Truncated loci (%)e	Truncated correlationf
	1	Rep1_vs_Rep2	3176740	42	13.6	33	10.8	0.6674	2816808	41.5	82.9	34.1	79.7	0.9941	0.0058	0.8576	2858170	29.7	22.7	28.4	24	0.9509	0.0232	0.8366
	2	Rep1_vs_Rep3	3178434	42	13.6	39.9	12.6	0.6562	2817655	41.5	82.9	42.3	104.8	0.9931	0.0068	0.8333	2858270	29.7	22.7	33.6	25.5	0.9518	0.027	0.8023
	3	Rep1_vs_Rep4	3177213	42	13.6	57.4	17.9	0.728	2817977	41.5	82.9	61.7	141.6	0.9955	0.0159	0.8971	2858211	29.7	22.7	47.2	30.3	0.9694	0.043	0.87
	4	Rep2_vs_Rep3	3259202	32.5	11.1	39.4	13	0.7296	2817786	34.1	79.7	42.3	104.8	0.9987	0.0065	0.88	2858192	28.4	24	33.6	25.5	0.9886	0.0264	0.8731
	5	Rep2_vs_Rep4	3259235	32.5	11.1	56.5	18.6	0.7724	2818043	34.1	79.7	61.7	141.6	0.999	0.0159	0.9017	2858183	28.4	24	47.2	30.3	0.978	0.0429	0.8878
	6	Rep3_vs_Rep4	3260554	39.4	13.1	56.5	18.6	0.7577	2819278	42.3	104.8	61.7	141.6	0.9985	0.0159	0.8809	2858229	33.6	25.5	47.2	30.3	0.9807	0.0429	0.8597
	a: Average read depth over heterozygous sites.
	b: Average read depth over 1kb non-overlapped windows.
	c: Pearson correlation between the pair of read depth across heterozygous sites.
	d: Pearson correlation between the pair of read depth across 1kb non-overlapped windows.
	e: The percentage of the windows with read depth > 250 in either tumor or normal, which are excluded from the calculation of truncated correlation.
	f: Pearson correlation between the pair of read depth across 1kb non-overlapped windows, excluding those with excessive read depth.
